# Supplementary material for: A SNP transferability survey within the genus Vitis
Source: BMC Plant Biol. 2008 Dec 16;8:128. doi: 10.1186/1471-2229-8-128 (PMC2631481; doi:10.1186/1471-2229-8-128)
Supplement: Additional file 1 — Table S1. List of the studied 71 grape accessions. [file 1471-2229-8-128-S1.xls]

## Sheet: Table S1
Assey code	Genus	Species	Sub-species	Variety / Genotype	Kinship with Pinot Noir	Accession number	Collection
VV01	Vitis	vinifera	sativa	Pinot noir (ENTAV 115)	-	Molini r16-p3	IASMA-IT
VV14	Vitis	vinifera	sativa	Diolinoir	first degree	646	IASMA-IT
VV15	Vitis	vinifera	sativa	Domina	first degree	655	IASMA-IT
VV16	Vitis	vinifera	sativa	Helfensteiner	first degree	959	IASMA-IT
VV17	Vitis	vinifera	sativa	Pinotage	first degree	1594	IASMA-IT
VV22	Vitis	vinifera	sativa	Chardonnay	first degree	416	IASMA-IT
VV23	Vitis	vinifera	sativa	Aligoté	first degree	91	IASMA-IT
VV24	Vitis	vinifera	sativa	Gamay (de Bouze)	first degree	792	IASMA-IT
VV18	Vitis	vinifera	sativa	Gamaret	second degree	790	IASMA-IT
VV19	Vitis	vinifera	sativa	Granoir	second degree	796	IASMA-IT
VV20	Vitis	vinifera	sativa	Madeleine angevine	second degree	1125	IASMA-IT
VV21	Vitis	vinifera	sativa	Maldeleine Céline	second degree	1127	IASMA-IT
VV02	Vitis	vinifera	sativa	Grillo	unrelated	938	IASMA-IT
VV03	Vitis	vinifera	sativa	Cattaratto	unrelated	357	IASMA-IT
VV04	Vitis	vinifera	sativa	Primitivo	unrelated	1625	IASMA-IT
VV05	Vitis	vinifera	sativa	Sangiovese	unrelated	1754	IASMA-IT
VV06	Vitis	vinifera	sativa	Fiano	unrelated	727	IASMA-IT
VV07	Vitis	vinifera	sativa	Tannat	unrelated	1878	IASMA-IT
VV08	Vitis	vinifera	sativa	Cabernet-Sauvignon	unrelated	304	IASMA-IT
VV09	Vitis	vinifera	sativa	Merlot	unrelated	1229	IASMA-IT
VV10	Vitis	vinifera	sativa	Lambrusco a foglia frastagliata	unrelated	1089	IASMA-IT
VV11	Vitis	vinifera	sativa	Vernaccia di San Gimignano	unrelated	2324	IASMA-IT
VV12	Vitis	vinifera	sativa	Verduzzo friulano	unrelated	2312	IASMA-IT
VV13	Vitis	vinifera	sativa	Verdicchio	unrelated	2305	IASMA-IT
SY01	Vitis	vinifera	sylvestris	Lambrusque Manantial el Quejigo 1		8500Mtp47	Vassal-FR
SY02	Vitis	vinifera	sylvestris	Lambrusque Dirmstein mâle		8500Mtp38	Vassal-FR
SY03	Vitis	vinifera	sylvestris	Guemuelder 104-64 male (not pure)		8500Mtp42	Vassal-FR
SY04	Vitis	vinifera	sylvestris	Lambrusque Tabarka 1		8500Mtp30	Vassal-FR
SY05	Vitis	vinifera	sylvestris	Lambrusque l'Escale 2		8500Mtp24	Vassal-FR
SY06	Vitis	vinifera	sylvestris	Lambrusque l'Escale 3		8500Mtp22	Vassal-FR
SY07	Vitis	vinifera	sylvestris	Lambrusque forêt P7		8500Mtp15	Vassal-FR
SY08	Vitis	vinifera	sylvestris	Lambrusque PSL12		8500Mtp109	Vassal-FR
SY09	Vitis	vinifera	sylvestris	Lambrusque forêt P6		8500Mtp11	Vassal-FR
SY10	Vitis	vinifera	sylvestris	Lambrusque Ketsch 2-39 mâle		8500Mtp40	Vassal-FR
VS24	Vitis	acerifolia		C9683		D07-748	UCDavis-CA
VS33	Vitis	acerifolia		C9681		D07-747	UCDavis-CA
VS05	Vitis	aestivalis	lincecumii	C9015		D07-737	UCDavis-CA
VS06	Vitis	aestivalis	lincecumii	C96134		D07-738	UCDavis-CA
VS15	Vitis	aestivalis	rufotomemtosa	1416		D07-759	UCDavis-CA
VS12	Vitis	amurensis		2005.5		D07-754	UCDavis-CA
VS08	Vitis	berlandieri		C90-96		D07-740	UCDavis-CA
VS28	Vitis	berlandieri		C9017		D07-763	UCDavis-CA
VS27	Vitis	bifomis		2212.22		D07-762	UCDavis-CA
VS34	Vitis	californica		CA05		D07-749	UCDavis-CA
VS01	Vitis	candicans		C96125		D07-733	UCDavis-CA
VS02	Vitis	candicans		C9001		D07-734	UCDavis-CA
VS30	Vitis	champinii		Ramsey		D07-766	UCDavis-CA
VS07	Vitis	cinerea		C9007		D07-739	UCDavis-CA
VS18	Vitis	coignetiae		1159.7		D07-769	UCDavis-CA
VS38	Vitis	davidii		Heronswood		D07-772	UCDavis-CA
VS29	Vitis	doanaina		C9670		D07-764	UCDavis-CA
VS20	Vitis	ficifolia		1160.13		D07-771	UCDavis-CA
VS25	Vitis	jacquemontii		2349.11		D07-753	UCDavis-CA
VS03	Vitis	labrusca		C96164		D07-735	UCDavis-CA
VS04	Vitis	labrusca		C96187		D07-736	UCDavis-CA
VS13	Vitis	lanata		IV6:33		D07-757	UCDavis-CA
VS17	Vitis	lanata		1815		D07-768	UCDavis-CA
VS10	Vitis	monticola		C96118		D07-751	UCDavis-CA
VS16	Vitis	nesbittiana		2236.19		D07-761	UCDavis-CA
VS14	Vitis	palmata		2228.2		D07-758	UCDavis-CA
VS22	Vitis	riparia		C96173		D07-744	UCDavis-CA
VS31	Vitis	riparia		Riparia Gloire		D07-743	UCDavis-CA
VS23	Vitis	rupestris		C9725		D07-746	UCDavis-CA
VS32	Vitis	rupestris		A. de Serres		D07-745	UCDavis-CA
VS37	Vitis	shuttleworthii		Haines City		D07-765	UCDavis-CA
VS19	Vitis	thunbergii		2008.4		D07-770	UCDavis-CA
VS36	Vitis	tillifolia		L27:105		D07-760	UCDavis-CA
VS09	Vitis	vulpina		C9006		D07-741	UCDavis-CA
VS21	Vitis	vulpina		C96207		D07-742	UCDavis-CA
VS26	Muscadinia	rotundifolia		Cowart		D07-755	UCDavis-CA
VS35	Muscadinia	rotundifolia		IV29:24		D07-756	UCDavis-CA
