# Supplementary material for: A SNP transferability survey within the genus Vitis
Source: BMC Plant Biol. 2008 Dec 16;8:128. doi: 10.1186/1471-2229-8-128 (PMC2631481; doi:10.1186/1471-2229-8-128)
Supplement: Additional file 2 — Table S2. Linkage group, gene location and primer sequence of the 35 resequenced SNP regions. [file 1471-2229-8-128-S2.xls]

## Sheet: Table S2
SNP IASMA ID	NCBI ss ID*	Gene Location	LG^	Primer For short-seq	Primer Rev short-seq	Size short-seq	Primer For long-seq	Primer Rev long-seq	Size long-seq
SNP0031	76900570	coding	04	TGGCTTTTGGGTTTACAAGG	GAAAAGGGCATGGAACTTGA	450
SNP0039	76900528	coding	13	TGGCTTAGTGACCCAGGTTT	TCAGCTTTTTAACAGGTATGCAA	450
SNP0058	76900341	coding	09	GGGGGACTAGCCTTAACTGG	GATGTCCCAAAGCTCCAGAA	450
SNP0073	76900589	coding	14	TTCAAGGAGCTGTTCTCAGG	TGATTCCCAGACCCATGTTT	450
SNP6038	76900499	coding	05	TTAGGTGGCTCTGGTATGTCTTC	CAAATTTTAGAAGTCAGGGATCA	450	TCTGGTGGTTCACTTTGCAG	AAGCCCTTTGCTTTGAATTT	850
SNP6039	76900348	coding	01	GGAACACCATTCTTGTCCTAAAA	AATTGGATGCCATGTTTTGC	450
SNP6082	76900402	coding	07	GCATGTCATATGCCTGTGCT	AAAAAGCTTGGGGATTCCAT	450	GCCATATATGTCCCCTGCAT	AACCGTTTTGGGTTTTTGAA	850
SNP6096	76900504	coding	09	GTTTGGTCAAAGAGCGTTGG	ATTTGGACCCACCAAATGAG	450
SNP6097	76900290	coding	02	GGCCCATCAACAAAATCCTA	TCAGTGTGGAACCTGTCACC	450
SNP6132	76900294	coding	12	AGCTTTTCTCTGCACCAGGA	AACTTCCTGAATCCCCCTGT	450	TCCTGACCAGGCAGAGAGAT	CCCATGAGAAGAAACAAACCA	850
SNP7030	76900703	coding	11	ATGAGATTTGCCCATTGTCC	TGTTCCAAGGAGACAACTGC	450
SNP7087	76900379	coding	08	TCCAAAGCCCTAATTCCTTG	ACAAAAAGGCACCTGCAACT	450
SNP7090	76900333	coding	15	TCAGGTTCATCATGTTTATGTGG	AAGCTTTGCTAACCCCCAAT	450
SNP7092	76900240	coding	02	TGATCTGCAGCTTACAATTTCC	CATGCCCATTTCTGGCTAAA	413
SNP7164	76900666	coding	15	GCATTGATGCTTTGCTCAAC	TTGCTAGGGCTTTTCGATGT	332
SNP7212	76900209	coding	16	TGGCTCAACCTTATCCTTCC	AGGGGAAGCCACCTAGTGAG	436
SNP7311	76900295	coding	06	TGAGTTCAAACACAATGCAAGA	CCACTTCAAGGACTGATCCAA	406
SNP8030	76900387	coding	03	TGAGAGTAAATGAACAAGCCAAA	AAAAGCGTCCATCAAGAAACA	452
SNP8113	76900363	coding	18	GAATTCCCTCTTCCCAGGAT	TTCACTCTCCAATTCCGTCTG	445
SNP8145	76900613	coding	13	CATTGTAGTTCAAAATTGCCAAA	CGGACCATGCACATAGGATA	454
SNP0030	76900601	non-coding	01	TAAACTGGTGTGGGGATGTG	ACACAGTTGCATTCTTACCAAA	450
SNP0066	76900491	non-coding	18	GGTGGTTCCCTCATAACTGC	TGCCATAAATACATGCGGTTT	450
SNP0132	76900252	non-coding	08	TTTCTTCATTGCGAGCCTTT	AGCACCTGCAACACTTGTGA	450
SNP0133	76900556	non-coding	04	TCCAACCAACAGACTACCACA	ATGGATCCGCCTAGCTCAT	450
SNP6099	76900205	non-coding	07	CGCATGGTTTCGTGTTTAGA	GGTGGTTTCCTACATTTGCCTA	450
SNP7010	76900400	non-coding	11	TGTGATTTTGATTTCAATTTTCAAC	CATCGGGGTTGTTAGACACA	450
SNP7118	76900456	non-coding	10	GTGGGGCCCAATATTTTGAA	AAGGCATTTTGAAGGTGGTG	448
SNP7276	76900291	non-coding	13	TGAGGCCAACTATTTGCAGT	AAGCCAATTGTCAACCTTCG	400
SNP8016	76900255	non-coding	10	TTAAGCATCATGGCACCAAT	CCAAAATGCAACAAAGGTGA	461
SNP8071	76900433	non-coding	17	CACATCAGAACAACTTTCAGATATAGA	GATACATGTTTTCTCTTTTCCCTTA	417
SNP8090	76900326	non-coding	05	GTCAAGCGGTTTAGCCTCTG	TGTGGTTTAACGGTCCGAAT	329
SNP8112	76900416	non-coding	10	TTCTCCAAATGGGGAAACAA	TCCATGTGAGCTTCTCTTGC	400
SNP8165	76900675	non-coding	11	TGCTCAAATACCAAATAACCATGT	TTCAGCTTATTCCCCGATAAAA	450
SNP8193	76900693	non-coding	06	TGGGGAGTATAATGACATATGAGG	TCTACAAGGCAACACCTTTGTC	442
SNP8194	76900461	non-coding	17	GAATTCCCTTGGTTGGGTTA	TGACTCTGATTGGCACTTCAA	449
SNP8165	76900675	non-coding	11	failed	failed	450
SNP0028	76900372	non-coding	03	failed	failed	450
SNP0085	76900331	non-coding	19	failed	failed	450
SNP6155	76900651	non-coding	16	failed	failed	145
SNP7193	76900603	non-coding	16	failed	failed	450
^ = from Velasco et al. 2007 (see http://genomics.research.iasma.it)
* = from Pindo et al. 2008 (see Table S1)
