# Supplementary material for: A SNP transferability survey within the genus Vitis
Source: BMC Plant Biol. 2008 Dec 16;8:128. doi: 10.1186/1471-2229-8-128 (PMC2631481; doi:10.1186/1471-2229-8-128)
Supplement: Additional file 3 — Table S3. Linkage group, SNPlex results and allele frequencies of the 137 successful SNPs in all 71 grape accessions. [file 1471-2229-8-128-S3.xls]

## Sheet: Table S3
SNP IASMA ID	NCBI ss ID*	LG^	V. vinifera sbs. sativa																								V. vinifera sbs. sylvestris										Vitis species
			VV01	VV02	VV03	VV04	VV05	VV06	VV07	VV08	VV09	VV10	VV11	VV12	VV13	VV14	VV15	VV16	VV17	VV18	VV19	VV20	VV21	VV22	VV23	VV24	Sy01	Sy02	Sy03	Sy04	Sy05	Sy06	Sy07	Sy08	Sy09	Sy10	VS01	VS02	VS03	VS04	VS05	VS06	VS15	VS07	VS08	VS28	VS09	VS21	VS10
SNP0028	76900372	03	AG	A	A	A	A	A	AG	A	A	A	AG	A	A	AG	A	A	AG	A	A	A	A	A	A	A	A	A	A	A	A	A	A	A	A	A	A	A	A	A	A	A		A		A		A	A
SNP0030	76900601	01	AG	AG	AG	G	AG	G	G	G	AG	AG	G	G	G	G	G	AG	AG	G	AG	G	AG	AG	G	AG	G	G	A	G	G	G	G	G	G	G	G	G	G	G	G	G	G	G	G	G	G	G	G
SNP0031	76900570	04	AG	G	G	AG	G	G	AG	AG	A	G	G	G	G	AG	A	AG	AG	A	G	AG	G	AG	AG	AG	G	G	G	G	G	G	G	G	G	G	G	G	G	G	G	G	AG	G	G	G	G	G	G
SNP0036	76900323	13	CT	T	T	CT	T	C	T	T	T	T	T	CT	T	CT	CT	T	T	CT	C	C	T	CT	CT	CT	T	T	T	T	T	T	T	T	CT	T	T	T	T	T	T	T	T	T	T	T	T	T	T
SNP0039	76900528	13	CT	CT	CT	CT	T	C	CT	CT	CT	CT	CT	C	C	T	CT	T	C	C	C	C	CT	T	CT	C	CT	C	C	C	C	C	C	C	C	C	C	CT	T	CT	CT	CT	CT	C	C	CT	C	CT	CT
SNP0047	76900376	14	AT	T	AT	AT	AT	AT	AT	AT	T	AT	T	AT	A	A	AT	T	T	AT	AT	A	AT	T		AT	AT	AT	T	AT	AT	T	A	AT	AT	T	T	T	A	A	A	A	A	A	AT	AT	A	A
SNP0050	76900700	06	AG	G	G	G	G	G	G	AG	AG	AG	G	AG	G	AG	G	G	AG	G	G	G	AG	G	AG	G	AG	A	A	A	A	A	AG	AG	A	A	G	G	G	G	G	G	G	G		G	G	G	G
SNP0051	76900448	04	AG	G	G	G	G	G	G	AG	G	AG	G	G	G	AG	AG	G	AG	G	AG	G	G	AG	AG	AG	G	G	G	G	AG	G	G	G	AG	G	G	G	G	G	G	G	G	G	G	G	G	G	G
SNP0052	76900582	04	AG	G	G	AG	G	G	AG	AG	A	G	G	G	G	AG	A	G	AG	A	G	AG	G	AG		AG	G	G	G	G	G	G	G	G	G	G	G	G	G	G	G	G	G	G	G	G	G	AG	G
SNP0056	76900735	15	CT	T	T	T	T	T	CT	T	T	T	T	T	T	CT	CT	CT	CT	T	T	T	CT	T	T	T	T	T	T	T	T	T	T	T	T	T	C	C	C	C	C	C	C	C	C	C	C	C	C
SNP0058	76900341	09	CT	C	C	C			CT	CT	C	CT	C	CT	CT	T	T	T	CT	C	C	CT	C	C	C	C	CT	T	C	CT	T	T	CT	C	T	T	C	C	CT	CT	C	CT	C	CT	C	C	C	C	C
SNP0066	76900491	18	CT	C	C	C	CT	C	C	C	C	CT	C	C	C	CT	CT	C	CT	CT	CT	C	C	CT	CT	CT	CT	CT	T	C	T	CT	CT	CT	C	CT	T	T	T	T	T	T	T	T	T	T	T	T	T
SNP0073	76900589	14	AC	C	C	C	C	AC	C	C	AC	A	C	AC	C	C	C	AC	A	AC	AC	C	AC	AC	AC	AC	A	A	AC	A	A	AC	A	A	A	A	C	C	C	C	C	C	C	C	C	C	C	C	C
SNP0085	76900331	19	CT	CT	T	T	T	T	CT	T	T	CT	CT	T	CT	CT	CT	T	CT	CT	CT	C	C	CT	T	CT	T	T	T	T	T	T	T	CT	T	T	T	T			T	T				T	T	T	T
SNP0091	76900712	19	AG	G	AG	G	G	G	G	G	A	G	AG		A	AG	AG	AG	G	G	AG	G	AG	AG		G	AG	G	G	AG	G	AG	G	G	G	G	G	G	G	G	G	G	G	G	G	G	G	G
SNP0094	76900382	05	AT	T	T	A	AT	A	AT	T	AT	T	T	T	T	T	AT	AT	T	T	AT	A	AT	AT	T	AT	T	T	T	T	T	T	AT	T	T	T	T	T	T	T	T	T	T	T	T	T	T	T	T
SNP0111	76900283	18	AT	AT	AT	T	A	AT	A	AT	AT	T	AT	AT	AT	T	T	A	AT	A	A	T	AT	T	T	AT	AT	AT	A	AT	T	T	T	T	T	T	T	T	T	T	T	T	T	T	T	T	T	T	T
SNP0122	76900346	10	CT	C	C	C	C	C	C	CT	C	C	C	C	C	C	CT	CT	C	C	C	CT	CT	C	C	C	C	C	C	CT	C	C	C	C	C	C	C	C	C	C	C	C	C	C	C	C	C	C	C
SNP0131	76900466	04	AG	AG	A	AG	A		A	AG	A	A	AG	A	A	A	A	AG	A	A	AG	AG	AG	AG	AG	AG	A	A	A	A	A	A	A	A	AG	A	A	A	A	A	A	A	A	A	A	A	A	A	A
SNP0132	76900252	08	GT	T	T	T	T	T	T	T	T	T	GT	T	T	GT	GT	T	T	T	GT	T	GT	GT	GT	T	T	T	T	T	T	T	T	T	T	T	T	T	T	T	T	T	T	T		T	T	T	T
SNP0133	76900556	04	AG	G	G	G	G	G	G	AG	G	G	G	G	G	G	G	AG		G	G	G	A	G	G	G	G	G	G	G	G	G	G	G	G	G	G	G	G	G	G	G	G	G	G	G	G	G	G
SNP0138	76900454	14	GT	T	GT	GT	T	GT	G	GT	T	T	GT	T	G	GT	GT	T	GT	GT	GT	GT	G	GT		GT	GT	T	GT	GT	G	G	T	T	GT	T	G	G	G	G				G		G		G	G
SNP0142	76900457	19	CG	C	C	C	CG	CG	C	CG	C	CG	CG	CG	CG	C	CG	G	G	G	G	C	C	CG	C	CG	C	G	G	G	G	CG	G	CG	G	G	C	C	C	C	C	C	C	C	C	C	C	C	C
SNP0146	76900309	06	AG	AG	AG	A	AG	A	AG	G	A	G	AG	AG	G	G	A	AG	G	AG	AG	AG	AG	A		A	G	G	A	AG	G	G	AG	G	G	G	G	G	G	G	G		G	G	G	G	G	G	G
SNP0148	76900727	01	CT	T	T	T	T			C	C	CT		CT		CT	C	CT	T	CT	CT	CT		C	C	CT	CT	CT	CT	CT	C	C	CT	CT	C	C	T	T	T	T	T	T	T		T	T	T	T	T
SNP4106	76900650	10	GT	T	T	T	GT	T	GT	T	GT	T	G	GT	GT	GT	GT	G	T	T	GT	GT	T	GT	GT	T	GT	GT	GT		G	GT	G	G	GT	T	T	T	T	T	T	T	T	T	T	T	T	T	T
SNP6011	76900701	15	CT	C	C	C	CT		C	CT	CT	CT	C	C	C	CT	CT	CT	CT	CT	CT	CT	C	CT		C	C	C	C	C	C	C	C		C	C	C	C	C	C	C	C	C		C	C	C
SNP6018	76900728	04	AG	AG	AG	AG	G	AG	AG	A	AG	AG	G	AG	AG	AG	AG	G	AG	AG	A	A	AG	AG	AG	AG	AG	A	AG	AG	A	A	AG	A	AG	A	A	A	A	A	A	AG	A	G	AG	G	G		A
SNP6030	76900238	13	AT	AT	T	A	A	AT	A	AT	A	AT	AT	AT	A	AT	T	A	AT	T	AT	AT	A	AT	AT	AT	A	A	A	A	A	A	A	A	A	A	A	A	A	A	A	A	A	A	A	A	A		A
SNP6035	76900501	07	CT	T	CT	C	CT	CT	CT	T	T	CT	C	T	CT	C	CT	CT	T	C	C	CT	CT	C	T	C	CT	T	CT	T	T	T	T	T	T	T	C	C			C	C	C	C	C	C	C		C
SNP6038	76900499	05	AG	A	A	AG	A	A	A	AG	AG	A	AG	A	A	AG	A	A	AG	A	A	A	A	AG	G	A	A	A	A		A	A	A	A	A	A	AG	A	AG	A	A	A	A	A	A	A	AG	A	A
SNP6039	76900348	01	AG	G	G	G	G	G	G	G	G	G	G	G	G		AG	G	AG	AG	G	G		AG	AG	G	G	A	G	A	G	G	G	G	G	AG	G	G	G	G	G	G	G	G	G	G	G		G
SNP6051	76900695	16	AC	A	A	AC	A	A	A	A	A	A	A	AC	A	A	AC	AC	AC	A	AC	C	A	AC	AC	A	A	A	A	A	A	A	A	A	A	A	A	A	A	A	A	A	A	A	A	A	A		A
SNP6057	76900458	06	GT	T	GT	G	GT	GT	G	T	G	T	GT	GT	T	T	GT	GT	T	GT	G	G	GT	GT	GT	G	T	T	G	T	T	T	T	T	T	T	T	T	T	T	T	T	T	T	T	T	T	T	T
SNP6063	76900623	15	AG	A	A	A	A	A	A	AG	AG	A	A	AG	AG	AG	A	A	A	G	G	AG	AG	AG	AG	AG	A	A	A	A	A	A	A	A	A	A	A	A	A	A	A	A	A	A	A	A	A	A	A
SNP6066	76900515	14	AC	C		C	AC	C	C	C	C	AC	C	C	C	A	AC	C	AC	C	C	C	C	C	C	C	C	C	AC		AC	C	AC	AC	AC	AC	C	C	C	C	C	C		C	C	C	C	C	C
SNP6070	76900548	03	CT	C	CT	CT	C	CT	C	CT	C	CT	C	C	C	CT	C	C	CT	T	T	C	T	CT	C	CT	CT	CT	C	C	C	C	CT	T	T	T	C	C	C	C	C	C	C	C	C	C	C	C	C
SNP6076	76900395	13	AC	AC	C	C	C	C	AC	C	C	C	C	C	C	AC	C	A	AC	C	C	C	A	C	C	C	C	C	C	C	C	C	AC	C	C	C	C	C	C	C	C	C	C	C	C	C	C	C	C
SNP6081	76900689	06	CT	CT	T	T	T	T	T	T	T	T	T	T	T	T	C	CT	T	CT	C	CT	CT	CT	CT	CT	T	T	T	T	T	T	CT	T	T	T	T	T	T	T	T	T	T	T	T		T	T	T
SNP6082	76900402	07	CT	C	CT	C	C	C	C	C	C	C	C	C	C	C	CT	CT	CT	C	C	CT	CT	C	C	C	C	C	C	C	C	C	C	C	C	C	C	C	C	C	C	C	C	C	C	C	CT	C
SNP6087	/	unmapped	CG	C	C	C	CG	C	C	CG	CG	CG	C	CG	C	CG	C	C	CG	C	C	C	C	C	CG	C	CG	G	CG	CG	G	G	CG	CG	CG	G	G	G	G	G	G	C	G	C	C	C	G	G	C
SNP6088	76900444	07	AT	T	T	T	T	T	T	T	T	AT	T	AT	T	AT	AT	T	AT	AT	AT	T	T	AT	AT	AT	T	AT	T	T	T	T	A	T	T	AT	T	T	T	T	T	T	T	T	T	T	T	T	T
SNP6092	76900418	07	AT	AT	AT	A	A	A	A	A	A	A	A	A	A	A	AT	AT	AT	A	A	AT	AT	A	A	A	A	A	A	A	A	A	A	A	A	A	A	A	A	A	A	A	A	A	A	A	A		A
SNP6096	76900504	09	CT	C	C	C	C	C	C	C	C	C	C	C	C	C	C	C	C	T	CT	C	CT	CT	CT	CT	C	C	C	C	C	C	C	C	C	C	C	C	C	C	C	C	C	C	C		C	C	C
SNP6097	76900290	02	AG	A	A	A	A	A	AG	A	A	A	A	A	A	AG	AG	A	AG	G	AG	AG	A	A	A	AG	A	G	A	A	AG	A	AG	AG	AG	AG	A	A	A	A	A	A	A	A	A	A	A	A	A
SNP6099	76900205	07	CT	CT	CT	C	C	C	C	CT	C	C	CT	C	CT	C	CT	T	CT	CT	CT	CT	CT	CT	CT	CT	T	CT	C		CT	CT	C	C	C	C			C	C	C		C		C	CT	C	C	CT
SNP6105	76900506	08	CG	CG	G	C	C	CG	CG	G	CG	CG	CG	C	CG	C	C	C	C	C	CG	CG	G	CG	C	C	C	C	C	C	C	C	C	C	CG	C	C	C	C	C	C	C	C	C	C		C	C	C
SNP6107	76900513	07	CG	G	G	G	G	CG	G	G	G	CG	G	G	G	G	G	CG	CG	G	G	G	CG	G	G	G	G	G	G	CG	G	CG	CG	CG	G	G	G	G	G	G	G	G	G	G	G	G	G		G
SNP6110	76900212	07	CT	T	T	T	T	CT	CT	CT	T	CT	T	T	T	C	CT	T	CT	T	CT	T	T	CT	CT	CT	CT	T		T	T	CT	C	C	CT	C	T	T	T	T	T	T	T	T	T	T	T	T	T
SNP6116	76900547	15	AG	A	A	A	A	A	AG	A	A	A	A	A	A	AG	AG	AG	AG	A	A	A	A	A	A	A	A	A	A	A	A	A	A	A	A	A	A	A	A	A	AG	A	A	A	A	A	G	A	A
SNP6128	76900349	08	GT	GT	GT	T	GT	T	GT	T	T	GT	T	GT	T	GT	GT	GT	GT	GT	GT	T	T	GT	GT	GT	T	G	G	G	G	G	G	GT	G	G	T	T	T	T	T	T	T	T	T	T	T	T	T
SNP6132	76900294	12	AG	G	AG	A	A	A	A	AG	A	A	A	A	A	G	A	AG	A	AG	AG	G	AG	AG	AG	A	AG	AG	A	A	A	A	A	A	A	AG	A	A	A	AG	AG	AG	A	A	AG	AG	AG	AG	AG
SNP6137	76900224	05	AG	G	G	AG	G	AG	AG	AG	AG	AG	G	G	G	AG	G	A	AG	AG	G	AG	G	AG	A	G	AG	G	G	AG	G	G	AG	AG	G	G	A	A	A	A	A	A	A	A	A	A	A	A	A
SNP6139	76900278	02	CG	G	G	CG	CG	C	CG	G	CG	CG	CG	C	CG	CG	C	G	C	CG	G	G	CG	G	CG	CG	CG	C	CG	G	CG	C	C	C	C	C	G	G	G	G	G	G	G	G	G	G	G	G	G
SNP6141	76900630	16	AG	A	A	A	A	AG	A	A	A	A	A	AG	AG	AG	A	A	A	G	G	AG	AG	A	AG	AG	A	A	A	A	A	A	A	AG	A	G	A	A	A	A	A	A	A		A		A	A	A
SNP6142	76900583	15	CG	C		C		C	C	CG	G	CG	C	C	C	CG	CG	CG	CG	CG	CG	CG	C	CG	CG	C		C	C		C	C	C	CG	C	C	C	C	C	C	C	C	C	C	C		C	C	C
SNP6155	76900651	16	CT	C	C	CT	CT	C	C	T	CT	C	C	C	C	C	T	CT	T	CT	CT	CT	CT	CT	C	CT	CT		C			C					C	C	C	C	C	C	C	C	C	C	C	C	C
SNP6156	76900398	07	CG	G	G	G	C	CG	C	CG	CG	CG	G	CG	G	CG	CG	G	G	CG	CG	G	G	CG	CG	CG	G	CG	CG	C	C	CG	C	C	CG	C	G		G	G	G	G	G	G	G	G	G	G	G
SNP6160	76900329	08	AG	AG	A	AG	A		AG	AG	AG		A	A	A	A	A	A	A	A	AG	AG	G	AG	A	A	A	A	A	A	A	A	A	A	A	A	A	A	A	A	A	A	A		A		A	A	A
SNP7002	76900371	02	AG	G	G	G	AG	G	G	AG	AG	AG	G	G	G	AG	AG	G	AG	AG	AG	G	G	G	AG	AG	G	AG	AG	A	A	AG	A	A	A	G	G	G	G	G	G	G	G	G	G	G	G		G
SNP7005	76900670	16	CT	T	T	T	T	T	CT	CT	T	T	T	T	T	C	CT	T	T	CT	CT	T	CT	T	CT	T	T	C	T	T	C	T	C	CT	CT	C	T	T	T	T	T	T	T	T	T	T	T	T	T
SNP7010	76900400	11	AC	C	C	C	C	AC	A	AC	AC	AC	C	C	C	A	AC	A	A	C	C	C	A	AC	AC	C	C	C	C		AC	AC	C	AC	A	A	C	C	C	C	C	C	C	C	C	C		C	C
SNP7028	76900550	18	AC	A	A	A	AC	A	AC	A	AC	A	A	A	A	AC	A	A	AC	A	A	A	A	AC	AC	AC	A	A	A	A	A	A	AC	A	A	A			A	A	A	A	A	A	A	A	A		A
SNP7030	76900703	11	CT	T	T	T	T	C	CT	CT	CT	CT	CT	T	CT	T	CT	T	T	C	CT	T	T	T	T	CT	T	C	T	CT	T	T	C	CT	T	CT	T	T	T	T	T	T	T	T	T	T	T	T	T
SNP7035	76900375	01	CT	T	T	T	T	T	T	T	T	T	T	T	T	T	T	T	T	CT	CT	T	T	T	T	CT	T	T	T	T	T	T	T	T	T	T	T	T	T	T		T	T	T	T	T	T	T	T
SNP7054	76900717	02	AT	T	T	T	T	T	T	AT	AT	AT	T	T	T	AT	AT	T	AT	AT	AT	T	T	T	T	AT	AT	A	AT	A	A	AT	A	A	A	A	A	A	A	A	A	A	A	A	A	A	A	A	A
SNP7055	76900344	18	AG	G	G	AG	G	G	G	AG	G	G	G	G	A	AG	G	G	AG	G	G	G	G	AG	AG	AG	AG	G	G	AG	G	G	G	G	G	G	G	G	G	G	G	G	G	G	G	G	G		G
SNP7067	76900422	07	AG	A	A	A	AG	A	A	AG	A	A	A	AG	A	AG	AG	A	AG	AG	AG	A	AG	AG	AG	AG	A	G	A	A	G	AG	AG	AG	A	G			A	A	A	A	A	A	A	A	A		A
SNP7075	76900509	08	AC	A	A	A	AC	A	AC	A	A	C	AC	AC	A	AC	AC	A	AC	A	AC	A	A	AC	AC	AC	AC	C	C	AC	A	C	C	AC	A	C	A	A	C	C	C	C	C	C	C		C	C	C
SNP7076	76900286	18	CT	C	CT	C	C	C	C	C	C	C	C	C	CT	CT	CT	C	CT	C	C	CT	C	CT	CT	C	C	C	C	CT	C	C	C	C	C	C	CT	T	C	CT	C	C	C	CT	C	T	C	C	CT
SNP7079	/	unmapped	CT	C	C	C	C	C	CT	C	CT	C	C	C	C	CT	C	C	CT	CT	CT	T	CT	CT	CT	CT	C	C	C	C	C	C	C	C	C	C	C	C			C	C	C	C	C	C	C		C
SNP7080	76900437	07	AG	A	AG	A	A	A	A	A	A	A	A	A	A	A	AG	AG	AG	A	A	AG	AG	A	A	A	A	A	A	A	A	A	A	A	A	A			A	A	A	A	AG	A	A	A	A	A	A
SNP7087	76900379	08	AG	G	AG	A	G	G	A	AG	G	AG	G	G	G	A	AG	G	AG	AG	AG	A	G	A	AG	A	G	G	G	A	A	A	A	A	A	AG	G	G	G	G	G	G	G	G	G	G	G	G	G
SNP7090	76900333	15	CT	C	C	C	C	C	CT	C	C	CT	C	C	C	CT	CT	C	CT	C	C	C	CT	C	C	C	C	C	C	C	C	C	C	C	C	C	C	C	C	C	C	C	C	C	C	C	C		C
SNP7092	76900240	02	GT	G	G	G	GT	G	GT	GT	GT	GT	G	G	G	GT	T	GT	GT	GT	GT	G	G	G	GT	GT	G	GT	G	GT	T	T	T	T	T	GT	G	G	G	G	G	G	G	G	G	G	G		G
SNP7103	76900664	10	GT	T	G	G	G	G	G	GT	G	G	G	GT	GT	GT	GT	G	GT	T	GT	T	GT	GT	G	GT	G	G	GT	G	G	G	G	G	G	G	G	G	G	G	G	G	G	G	G	G	G	G	G
SNP7116	76900546	09	CT	T	T	T	T	T	T	CT	CT	T	T	T	T	C	C	C	T	T	T	CT	T	T	T	T	T	T	CT	T	T	T	T	T	T	T	T	T	T	T	T	T	T	T	T	T	T	T	T
SNP7118	76900456	10	AC	C	C	C	C	C	C	C	C	C	C	AC	C	AC	AC	C	C	C	C	C	C	AC	AC	C	C	C	C	C	C	C	C	C	C	C	C	C	C	C	C	C	C	C	C	C	C	C	C
SNP7126	76900261	19	GT	GT	T	T	T	T	T	GT	GT	GT	T	T	T	GT	T	T	GT	GT	GT	T	T	T	T	GT	T	G	T	T	GT	GT	T	T	GT	G	T	T	T	T	T	T	T	T	T	T	T		T
SNP7130	76900274	06	AG	AG	G	A	AG	A	A	A	AG	AG	A	G	AG	AG	A	AG	AG	AG	A	A	AG	AG	AG	AG	G	G	G	G	G	G	AG	G	G	G	A	A	A	A	A	A	A	A	A	A	A	A	A
SNP7133	76900535	13	CT	CT	C	C		C	T	C	C	C	C	C	T	CT	C	CT	CT	C	C	CT	T	CT	CT	C	C	C	C			C	T			C	C	C	C	C	C	C	C	C	C	C	C	C	C
SNP7148	76900622	06	AG	G	AG	A	AG	AG	A	AG	AG	G	AG	AG	AG	G	AG	AG	AG	AG	AG	AG	AG	AG	AG	A	AG	G	G	G	G	G	AG	G	G	G	G	G	G	G	G	G	A	G			G	A	G
SNP7153	76900736	06	AT	A	A	A	A	A	A	A	A	A	A	AT	A	T	A	A	AT	A	A	A	AT	A	AT	A	A	A	A	A	A	A	A	A	A	A	A	A	A	A	A	A	A	A	A	A	A		A
SNP7161	76900447	18	AC	A	A	A	A	A	A	A	A	AC	A	A	A	AC	AC	A	AC	AC	AC	A	AC	AC	AC	AC	A	A	A	A	A	A	AC	AC	A	A	A	A	A	A	A	A	A	A	A	A	A		A
SNP7164	76900666	15	AG	A	A	A	A	A	A	A	A	AG	A	AG	A	AG	AG	AG	AG	AG	AG	AG	A	AG	AG	A	A	A	A	G	A	A	A	G	A	A	A	A	A	A	A	A	A	A	A	A	A		A
SNP7165	76900362	08	CT	C	C	C	C	C	C	C	C	CT	C	C	C	CT	T	C	T	C	CT	C	C	C	CT	CT	T	T	T	C	T	C	CT	CT	CT	T	C	C	C	C	C	C	C	C	C	C	C	C	C
SNP7186	76900452	03	AG	AG	AG	AG	A	A	A	AG	A	A	AG	A	A	A	AG	A	AG	AG	A	A	AG	AG	AG	AG	A	A	A	A	AG	A	AG	A	A	A	A	A	A	A	A	A	A	A	A	A	A	A	A
SNP7193	76900603	16	AG	G	G	AG	AG	G	AG	G	G	G	G	AG	A	G	AG	A	AG	G	AG	A	G	AG	G	G	AG	G		AG	G	G	G	G	G	G	G	G	G	G	G	G	G	G	G	G	G	G	G
SNP7209	76900599	11	CT	CT	CT	T	CT	CT	T	T	T	T	CT	T	CT	C	CT	CT	C	T	T	T	C	CT	CT	T	T	C	T	CT	CT	T	T	C	CT	CT	T		T	T	T	T	T	T	T	T	T		T
SNP7212	76900209	13	AG	AG	A	G	AG	AG	AG	AG	AG	G	AG	G	AG	AG	AG	AG	AG	A	AG	AG	G	G	AG	AG	AG	G	G	G	G	G	G	G	G	G	G	G	G	G	G	G	G	G	G	G	G		G
SNP7218	76900527	08	AC	C	C	C	C	C	A	AC	AC	AC	AC		C	A	AC	C	C	AC	AC	A	C	AC	AC	AC	C	AC	AC	C	A	A	AC	A	AC	A			C	C	C	C		C	C	C	C	C	C
SNP7230	76900708	13	AT	T	T	T	T	AT	AT	T	T	AT	T	T	AT	AT	A	T	AT	A	T	AT	T	AT	AT	AT	AT	T	T	T	T	AT	T	T	AT	T	T	T	T	T	T	T	T	T	T	T	T	T	T
SNP7233	76900218	08	CT	T	T	CT	T	T	CT	CT	CT	T	T	T	T	CT	CT	CT	T	T	CT	C	C	T	T	T	T	T	T	T	T	T	T	T	T	T	T	T	T	T	T	T	T	T	T	T	T	T	T
SNP7238	76900230	08	CT	T	CT	CT	C	C	CT	CT	CT	C	CT	C	CT	CT	C	C	C	C	CT	T	T	C	C	C	C	C	C	CT	C	C	C	C	C	C	C	CT	CT	C	C	C	C	C	C	C	C	C	C
SNP7241	76900634	03	CT	CT	CT	CT	CT	C	C	CT	C	CT	C	CT	C	C	CT	CT	CT		C	C	CT	CT	CT	CT	T	C	T	CT	CT	CT	T	CT	T	CT	T	T	CT	C	T	CT	T	T	CT	CT	T		CT
SNP7243	76900688	06	CT	T	T	T	CT	CT	T	T	CT	CT	T	CT	CT	CT	T	T	CT	T	T	T	T	CT	T	T	T	T	T	CT	CT	C	T	T	C	T			T	T	T	T	T	T	T	T	T	T	T
SNP7244	76900699	09	AG	AG	G	A	A	A	AG	AG	A	A	AG	AG	A	AG	AG	AG	AG	AG	A	A	AG	AG	AG		AG	G	A	AG	AG	AG	AG	A	G	AG				G		G		G	G	G	G	G	G
SNP7251	76900485	15	AC	C	C	C	AC	AC	C	A	AC	C	C	AC	C	AC	AC	C	C	A	A	AC	AC	AC	AC	AC	C	C	C	C	C	C	C	C	C	C	C	C	C	C	C	C	C	C	C	C	C	C	C
SNP7259	76900579	15	AG	G	G	G	G		G	AG	G	G	G	G	G	AG	G	G	AG	AG	AG	G	A	G	G	AG	G	G	G	G	G	G	G	G	G	G	G	G	G	G	G	G	G	G	G		G	G	G
SNP7268	76900510	09	AT	AT	AT	AT	AT	A	A	AT	AT	A	AT	A	AT	A	A	A		AT	AT	A	AT		AT	AT	A	A	A	A	A	A	A	A	A	A	A	A	A	A	A	A	A	A	A	A	A	A	A
SNP7269	76900685	16	AG	G	AG	A	A	AG	AG	AG	G	AG	G	G	AG	G	A	A	A	AG	AG	G	G	A	AG	A	G	AG	A	AG	G	G	AG	A	AG	A	A	A	A	A	A	A	A	A	A	A	A		A
SNP7276	76900291	06	CT	T	CT	CT	T	T	CT	T	CT	T	CT	T	T	T	CT	T	T	CT	CT	T	CT	CT	CT	C	T	T	T	T	T	CT	T	T	T	CT	T		T	T	T	T	T	T	T	T	T		T
SNP7278	76900208	09	AC	C	C	C	C	C	AC	A	AC	AC	A	AC	AC	A	A	AC		C	C	C	C	AC	C	C	AC	A	A	C	AC	AC	C	C	AC	AC	C	C	C	C	C	C	C	C	C		C	C	C
SNP7281	76900631	01	AG	AG	AG	A	A	A	A	A	A	A	A	A	A	A	A	A	A	AG	AG	A	A	A	A	AG	A	A	A		A	A	A	A	A	A	A	A	A	A	A	A	A	A	A	A	A	A	A
SNP7290	76900357	10	CT	CT	C	CT	C		CT	T	CT	C	CT	C	C	C	C	C	T	T	CT	C	C	CT	CT	CT	C	C	C	C	C	C	C	C	C	C	C	C	C	C	C	C	C	C	C	C	C	C	C
SNP7292	76900737	05	AC	AC	AC	C	C	A	A	AC	AC	A	C	AC	C	AC	A	A	C	AC	AC	A	AC	C	C	AC	AC	A	A	AC	A	A	A	AC	A	A	C	C	C	C	C	C	C	C	C		C	C	C
SNP7301	76900600	04	AG	AG	AG	AG	A	A	G	AG	G	A	A	A	A	AG	G	AG	AG	G	A	AG	AG	AG	AG	AG	A	A	AG	AG	A	A	A	A	A	A			A	A	A	A	A	A	A	A	A	A	A
SNP7305	76900624	14	AT	T	T	A	A	AT	T	T	A	AT	A	A	A	AT	A	T	T	AT	AT	T	AT	AT	AT	AT	T	A	AT	AT	A	A	A	A	T	A	T	T	T	T	T	T	T	T	T	T	T	T	T
SNP7311	76900295	19	CT	CT	T	T	T	T	T	CT	CT	T	T	T	T	C	CT	T	T	T	CT	T	CT	CT	CT	T	T	T	T	CT	C	CT	T	T	CT	CT	T	T	T	T	T	T	T	T	T	T	T	T	T
SNP7312	76900663	11	GT	T	GT	T	GT	T	GT	T	T	GT	GT	T	T	G	GT	T	G	T	T	T	G	GT	GT	T	GT	G	GT	GT	T	T	GT	T	GT	GT	T	T	G	GT	G	G	G	G	G	G	G		G
SNP7316	76900443	08	AG	A	A	A	AG	A	A	A	A	AG	A	A	A	AG	AG	A	AG	AG	AG	A	A	AG	AG	AG	AG	G	AG	AG	G	AG	AG	A	AG	A	A	A	A	A	A	A	A	A	A	A	AG	AG	G
SNP8013	76900412	03	CG	G	G	CG	G	CG	G	C	CG	CG	G	G	G	CG	CG	G	CG	CG	CG	CG	CG	CG	CG	G	C	C	CG	G	C	C	G	C	C	C	G	G	G	G	G	G	G	G		G		G	G
SNP8016	76900255	10	CT	T	T	T	T	T	T	T	T	T	T	CT	T	CT	T	T	T	T	T	T	T	CT	CT	T	T		T	T	C	CT	C		T		T	T	T	T	T	T	T	T	T	T	T	T	T
SNP8019	76900702	10	AG	A	A	A	A	A	AG	A	A	AG	AG	AG	AG	AG	AG	AG	A	A	AG	A	A	AG	AG	AG	G	AG	A	A	G	G	AG	AG	G	G	A	A	A	A	A	A	A	A	A	A	A	A	A
SNP8024	76900478	13	GT	G	GT	GT	G	G	G	G	G	G	GT	G	G	G	T	G	GT	T	GT	GT	G	T	GT	GT	GT	G	G	G	G	G	G	G	G	G	T	T	T	T	T	T	T	T	T	T	T	T	T
SNP8030	76900387	03	AG	AG		AG	G	AG	A	G	AG	AG	A	A	AG	AG	G	A	AG	G	AG	G	AG	G	G	AG	G	G	AG	AG	G	G	AG	G	G	G	A	A	A	A	A	A	A	A	A	A	A	A	A
SNP8046	76900713	01	GT	T	T	T	T	T	T	GT	G	GT	T	GT	GT	G	GT	T	GT	G	GT	T	GT	GT	GT	GT	T	T	GT	T	T	GT	GT	GT	T	T	T	T	T	T	T	T	T	T	T	T	T	T	T
SNP8048	76900493	17	CG	CG	CG	C	C	CG	C	C	CG	C	CG	C	CG	C	C	C	CG	CG	C	CG	C	C	CG	CG	C	C	G	CG	C	C	C	C	C	C	C	C	C	C	C	C	C	C	C	C	C	C	C
SNP8049	76900236	01	CT	T	T	C	T	T	C	T	T	T	C	C	C	T	CT	C	C	CT	C	C	C	T	CT	C	T	CT	C	C	C	CT	CT	C	T	CT	T	T	T	T	T	T	T	T	T	T	T	T	T
SNP8063	76900744	03	AG	A	A	A	A	A	A	A	A	A		A	A	A	G		G	G	AG	G	AG	G	G	A	A	A	AG	A	A	A	A	AG	A	AG	A	A	A	A	A	A	A	A	A	A	A	A	A
SNP8071	76900433	17	AG	AG	AG	AG	AG	G				AG	G	G	G	A	AG	G	G	G	G	G	AG	AG	AG	G	A	A	AG	AG	A	A	AG	AG	AG	A			G	G	G	AG	G	AG	AG	G	G	G	AG
SNP8075	76900298	03	AT	AT	AT	T	A	T	AT	AT	AT	T	AT	A	T	T	AT	T	AT	T	T	T	T	T	AT	T	T	AT	T	T	T	AT	AT	T	T	T	T	T	T	T	T	T	T	T	T	T	T	T	T
SNP8090	76900326	05	CT	C	C	T	T	CT	CT	T	CT	CT	T	T	C	CT	C	C	CT	T	CT	T	C	T	T	CT	CT	T	CT	CT	CT	CT	CT	T	T	T						T				T	T		T
SNP8106	76900207	16	CT	T	T	T	T	T	T	T	T	T	T	CT	T	T		CT	CT	CT	CT	CT	T	CT	T	CT	T	T	T	T	T	T	T	T	T	T	T	T	T	T	T	T	T	T			T		T
SNP8112	76900416	10	AT	AT	A	T	T	AT	AT	A	AT	A	AT	AT	T	AT	A	AT	T	T	AT	A	T	AT	AT	T	A	A	A	T	A	A	A	A	AT	A	A	A	A	A	A	A	A	A	A	A	A	A	A
SNP8113	76900363	18	CT	C	C	C	CT	C	C	CT	C	C	C	C	C	CT	CT	CT	C	C	C	C	C	CT	CT	C	C	C	C	C	C	C	C	CT	C	C	C	C	C	C	C	C	C	C	C	C	C	C	C
SNP8115	76900293	03	CT	T	T	CT	T	CT	CT	C	CT	CT	CT	CT	C	C	C	CT	C	CT	T	T	CT	C	C	CT	CT	C	CT	C	C	C	C	C	C	C	C	C	C	C	C	C	C	C	C	C	C	C	C
SNP8131	76900359	07	AT	A	AT	A	AT	AT	AT	AT	AT	AT	AT	A	A	A	AT	T	T	A	A	AT	T	AT	AT	AT	AT	A	A	AT	A	A	A	AT	AT	A	A	A	A	A	A	A	A		A	A	A	A	A
SNP8143	76900289	11	CT	T	T	T	T	T	T	CT	CT	T	T	T	T	T	CT	T	T	C	CT	T	T	T	T	CT	T	T	T	T	T	T	T	T	T	T	T	T	T	T	T	T	T	T	T	T	T	T	T
SNP8145	76900613	13	AC	A	AC	C	AC	A	AC	A	A	A	AC	A	AC	A	C	AC	AC	C	C	AC	A	C	C	C	AC	A	C	C	C	C	AC	C	C	AC			C	C	C	C		C	C	C	C	C	C
SNP8159	76900389	unmapped	GT	T	T	T	T	T	T	T	T	T	T	T	T	T	T	T	T	GT	GT	GT	T	T	T		T	T	T	T	T	T	T	T	T	T	T	T	T	T	T	T	T	T	T	T	T	T	T
SNP8164	76900355	04	AG	A	A	A	A	A	A	AG	A	A	A	A	A	AG	AG	A	AG	AG	AG	A	A	AG	AG	AG	A	A	A	AG	G	AG	AG	G	A	A	A	A	A	A	A	A	A	A	A	A	A	A	A
SNP8165	76900675	11	AT	A	A	A	AT		A	T	T	A	A	A	A	A	AT	AT	A	T	T	AT	AT	A	A	AT	A	A	A	A	A	A	A	A	A	A	A	A		A		A			A	A	A		A
SNP8168	76900512	08	CG	CG	CG	G	G	CG	CG	CG	CG	G	G	G	G	CG	CG	CG	G	C	CG	CG	C	CG	CG	CG	G	G	G	CG	G	G	G	G	G	G	G	G	G	G	G	G	G	G		G	G	G	G
SNP8193	76900693	06	AT	AT	A	AT	A	A	AT	AT	AT	AT	AT	AT	T	A	AT	AT	A	AT	T	T	T	AT	A	AT	AT	A	A	A	T	A	AT	T	AT	A	T	T	T	T	T		T	T	T	T	T	T	T
SNP8194	76900461	17	CG	G	CG	G	G	CG	C	CG	C	C	CG	C	G	CG	C	G	G	G	G	C	G	C	G	G	CG	C	CG	CG	C	C	C	C	C	C	C	C	C	C	C	C	C	C	C	C	C	C	C
SNP8197	76900581	19	AT	T	AT	T	T	T	AT	A	AT	AT	AT	AT	AT	AT	AT	AT	AT	A	AT	A	A	AT	T	AT	T	T	AT	T	T	T	T	AT	T	T	T	T	T	T	T	T	T	T	T	T	T	T	T
^ = from Velasco et al. 2007 (see CMap at http://genomics.research.iasma.it)
* = from Pindo et al. 2008 (see Table S1)
[truncated: 36 more columns]
