# Supplementary material for: A SNP transferability survey within the genus Vitis
Source: BMC Plant Biol. 2008 Dec 16;8:128. doi: 10.1186/1471-2229-8-128 (PMC2631481; doi:10.1186/1471-2229-8-128)
Supplement: Additional file 4 — Table S4. BLAST-N results of the 137 SNP-regions – the 25 bp targeted by SNPlex – of Pinot Noir (clone ENTAV 115) on the PN40024 grape genome. [file 1471-2229-8-128-S4.xls]

## Sheet: Table S4
NCBI ss ID *	query id	query	subject id	subject	Chr §	LG ^	Inconsistency	% identity	alignment length	mismatches	gap openings	q start	q end	s start	s end	e-value	bit score
76900372	SNP0028	atcacaacttaarcacctacaatca	ML8X_scaffold_2	atcacaacttaaacacctacaatca	5	3	x	96	25	1	0	1	25	4036511	4036487	3e-05	47.3
76900601	SNP0030	aagcaaattgacrtcgcttgtttag	ML8X_scaffold_5	aagcaaattgacatcgcttgtttag	1	1		96	25	1	0	1	25	5182408	5182432	3e-05	47.3
76900570	SNP0031	tggaaaatcatartccaagacagct	ML8X_scaffold_30	tggaaaatcatagtccaagacagct	un	4	x	96	25	1	0	1	25	1568550	1568526	3e-05	47.3
76900323	SNP0036	aaatctgaagccyatatctaaaggc	ML8X_scaffold_5	aaatctgaagcccatatctaaaggc	1	13	x	96	25	1	0	1	25	647264	647240	3e-05	47.3
76900528	SNP0039	caaaattagtcayggttggaacttt	ML8X_scaffold_149	caaaattagtcatggttggaacttt	13	13		96	25	1	0	1	25	5537	5561	3e-05	47.3
76900376	SNP0047	cacccaattatawggtcatttaggt	ML8X_scaffold_21	cacccaattataaggtcatttaggt	14	14		96	25	1	0	1	25	1660051	1660027	3e-05	47.3
76900700	SNP0050	ttcgtatctattrgaatttacaacc	ML8X_scaffold_3	ttcgtatctattagaatttacaacc	6	6		96	25	1	0	1	25	3863145	3863121	3e-05	47.3
76900448	SNP0051	gaacaagtcggtrtagaactgcgaa	ML8X_scaffold_162	gaacaagtcggtgtagaactgcgaa	4	4		96	25	1	0	1	25	9952	9928	3e-05	47.3
76900582	SNP0052	taagcctcggcartgacgatagttt	ML8X_scaffold_30	taagcctcggcagtgacgatagttt	un	4	x	96	25	1	0	1	25	149074	149098	3e-05	47.3
76900735	SNP0056	gggtagtatcgaytcaaacaaaaca	ML8X_scaffold_37	gggtagtatcgattcaaacaaaaca	15	15		96	25	1	0	1	25	684429	684405	3e-05	47.3
76900341	SNP0058	atggctgagaagyaatggacttgac	ML8X_scaffold_33	atggctgagaagcaatggacttgac	9	9		96	25	1	0	1	25	1038915	1038939	3e-05	47.3
76900491	SNP0066	gttgttcaacaaygatttggactta	ML8X_scaffold_29	gttgttcaacaatgatttggactta	8	18	x	96	25	1	0	1	25	121243	121219	3e-05	47.3
76900589	SNP0073	tttgtcatctgamttttacagaccc	ML8X_scaffold_21	tttgtcatctgacttttacagaccc	14	14		96	25	1	0	1	25	1322626	1322602	3e-05	47.3
76900331	SNP0085	tctcctgtgccaytttatgcctccg	ML8X_scaffold_4	tctcctgtgccactttatgcctccg	19	19		96	25	1	0	1	25	665737	665761	3e-05	47.3
76900712	SNP0091	agtgtctaggtcrattgctttggtg	ML8X_scaffold_35	agtgtctaggtcgattgctttggtg	19	19		96	25	1	0	1	25	481522	481498	3e-05	47.3
76900382	SNP0094	ttatcaccagcawctcatcaatcct	ML8X_scaffold_15	ttatcaccagcatctcatcaatcct	6	5	x	96	25	1	0	1	25	2871869	2871893	3e-05	47.3
76900283	SNP0111	ttattaggttcawaaatccactgta	ML8X_scaffold_59	ttattaggttcaaaaatccactgta	18	18		96	25	1	0	1	25	1216742	1216718	3e-05	47.3
76900346	SNP0122	ctacatccccatytcaatcctttac	ML8X_scaffold_138	ctacatccccatctcaatcctttac	10	10		96	25	1	0	1	25	692667	692691	3e-05	47.3
76900466	SNP0131	gccaaactaatgrctacttcaagac	ML8X_scaffold_39	gccaaactaatggctacttcaagac	4	4		96	25	1	0	1	25	1777982	1777958	3e-05	47.3
76900252	SNP0132	aatgatccaacaktgtcatttttgt	ML8X_scaffold_35	aatgatccaacattgtcatttttgt	19	8	x	96	25	1	0	1	25	2746264	2746288	3e-05	47.3
76900556	SNP0133	ttcataatatctrttcggatcaaaa	ML8X_scaffold_6	ttcataatatctgttcggatcaaaa	4	4		96	25	1	0	1	25	5600575	5600551	3e-05	47.3
76900454	SNP0138	tgttaacccattkcttaatagtcta	ML8X_scaffold_9	tgttaacccatttcttaatagtcta	14	14		96	25	1	0	1	25	2582640	2582664	3e-05	47.3
76900457	SNP0142	accagagtcagcstgagatcaattt	ML8X_scaffold_66	accagagtcagcctgagatcaattt	19	19		96	25	1	0	1	25	1231638	1231614	3e-05	47.3
76900309	SNP0146	ttggttttttaaratttttgtaatt	ML8X_scaffold_3	ttggttttttaagatttttgtaatt	6	6		96	25	1	0	1	25	5067092	5067116	3e-05	47.3
76900727	SNP0148	tttattccaataygccttacatgga	ML8X_scaffold_46	tttattccaatatgccttacatgga	1	1		96	25	1	0	1	25	1102351	1102327	3e-05	47.3
76900650	SNP4106	tgctgtttttcakcaatgtagattt	ML8X_scaffold_60	tgctgtttttcagcaatgtagattt	un	10	x	96	25	1	0	1	25	764041	764065	3e-05	47.3
76900701	SNP6011	tgtatgttgtctyatttatgtaggt	ML8X_scaffold_82	tgtatgttgtcttatttatgtaggt	15	15		96	25	1	0	1	25	139721	139745	3e-05	47.3
76900728	SNP6018	taatggctgcatrtcagttccttcg	ML8X_scaffold_162	taatggctgcatgtcagttccttcg	4	4		96	25	1	0	1	25	812849	812873	3e-05	47.3
76900238	SNP6030	tgtcacctaggtwttgctatgcctt	ML8X_scaffold_134	tgtcacctaggtattgctatgcctt	un	13	x	96	25	1	0	1	25	887338	887362	3e-05	47.3
76900501	SNP6035	atcttacatgtcytgctactctctt	ML8X_scaffold_20	atcttacatgtcctgctactctctt	7	7		96	25	1	0	1	25	3466644	3466668	3e-05	47.3
76900499	SNP6038	caaaatttctttrgccaatttgatt	ML8X_scaffold_98	caaaatttctttagccaatttgatt	5	5		96	25	1	0	1	25	1132327	1132303	3e-05	47.3
76900348	SNP6039	tgatatattaccrgaggctcccttt	ML8X_scaffold_84	tgatatattaccggaggctcccttt	1	1		96	25	1	0	1	25	884490	884466	3e-05	47.3
76900695	SNP6051	taggtcttttgamggactgagcact	ML8X_scaffold_10	taggtcttttgacggactgagcact	16	16		96	25	1	0	1	25	756395	756419	3e-05	47.3
76900458	SNP6057	attattgaagtakcctccattgtaa	ML8X_scaffold_3	attattgaagtatcctccattgtaa	6	6		96	25	1	0	1	25	7268334	7268310	3e-05	47.3
76900623	SNP6063	gctgtctctatgrccctcaagcatc	ML8X_scaffold_37	gctgtctctatggccctcaagcatc	15	15		96	25	1	0	1	25	1258413	1258389	3e-05	47.3
76900515	SNP6066	gtatttgtttttmaaaatcaatgtc	ML8X_scaffold_9	gtatttgtttttaaaaatcaatgtc	14	14		96	25	1	0	1	25	1521505	1521481	3e-05	47.3
76900548	SNP6070	tgtttgcagtggyaaattccataat	ML8X_scaffold_55	tgtttgcagtggcaaattccataat	un	3	x	96	25	1	0	1	25	1610450	1610426	3e-05	47.3
76900395	SNP6076	tgaaggcaagggmaaaaaggattct	ML8X_scaffold_71	tgaaggcaagggcaaaaaggattct	un	13	x	96	25	1	0	1	25	1525519	1525495	3e-05	47.3
76900689	SNP6081	cttgtttttggayctcggcgacggt	ML8X_scaffold_25	cttgtttttggatctcggcgacggt	6	6		96	25	1	0	1	25	1906634	1906610	3e-05	47.3
76900402	SNP6082	tatgtttccagaygagaacagggaa	ML8X_scaffold_294	tatgtttccagatgagaacagggaa	7	7		96	25	1	0	1	25	9470	9494	3e-05	47.3
/	SNP6087	ccaatcatgcttsgaggcatggtct	ML8X_scaffold_15	ccaatcatgcttggaggcatggtct	6	un	x	96	25	1	0	1	25	4736044	4736020	3e-05	47.3
76900444	SNP6088	ttcattaaacttwctatgtaattaa	ML8X_scaffold_31	ttcattaaactttctatgtaattaa	7	7		96	25	1	0	1	25	74695	74719	3e-05	47.3
76900418	SNP6092	taatgtaatagtwgcactcagttta	ML8X_scaffold_229	taatgtaatagttgcactcagttta	un	7	x	96	25	1	0	1	25	294829	294853	3e-05	47.3
76900504	SNP6096	cgcaccttycattatttatc	ML8X_scaffold_65	cgcaccttccattatttatc	9	9		95	20	1	0	5	24	1023618	1023599	0.029	37.1
76900290	SNP6097	agcaagtttcacraggtctagattc	ML8X_scaffold_11	agcaagtttcacaaggtctagattc	2	2		96	25	1	0	1	25	1464949	1464925	3e-05	47.3
76900205	SNP6099	agaaagcaaatgytgatcttgctac	ML8X_scaffold_215	agaaagcaaatgttgatcttgctac	un	7	x	96	25	1	0	1	25	209846	209822	3e-05	47.3
76900506	SNP6105	cttaaagaagcasttctggatcaag	ML8X_scaffold_68	cttaaagaagcagttctggatcaag	8	8		96	25	1	0	1	25	1186856	1186880	3e-05	47.3
76900513	SNP6107	agaatgtattcasggggttgagaaa	ML8X_scaffold_192	agaatgtattcagggggttgagaaa	7	7		96	25	1	0	1	25	290745	290721	3e-05	47.3
76900547	SNP6116	cttttggaagctrccttctgcatcc	ML8X_scaffold_37	cttttggaagctaccttctgcatcc	15	15		96	25	1	0	1	25	995513	995489	3e-05	47.3
76900349	SNP6128	actcacccattgkgcaacatatttt	ML8X_scaffold_29	actcacccattgggcaacatatttt	8	8		96	25	1	0	1	25	2351942	2351966	3e-05	47.3
76900294	SNP6132	acaggagagagarttgtaccatagg	ML8X_scaffold_93	acaggagagagaattgtaccatagg	12	12		96	25	1	0	1	25	1098751	1098775	3e-05	47.3
76900224	SNP6137	attatttcctcarctactatcttgg	ML8X_scaffold_67	attatttcctcaactactatcttgg	5	5		96	25	1	0	1	25	1040616	1040640	3e-05	47.3
76900278	SNP6139	ccgatacactacsgcactacctact	ML8X_scaffold_132	ccgatacactaccgcactacctact	2	2		96	25	1	0	1	25	513319	513295	3e-05	47.3
76900630	SNP6141	caaatcttcctartcactaagataa	ML8X_scaffold_94	caaatcttcctagtcactaagataa	16	16		96	25	1	0	1	25	1154198	1154174	3e-05	47.3
76900583	SNP6142	ctggcttctgagstcctgctaacaa	ML8X_scaffold_19	ctggcttctgaggtcctgctaacaa	15	15		96	25	1	0	1	25	1428744	1428720	3e-05	47.3
76900651	SNP6155	atccataaaatcygccaccctagat	ML8X_scaffold_222	atccataaaatccgccaccctagat	un	16	x	96	25	1	0	1	25	150037	150013	3e-05	47.3
76900398	SNP6156	aaacaatgtcatsagatcttgagaa	ML8X_scaffold_70	aaacaatgtcatgagatcttgagaa	un	7	x	96	25	1	0	1	25	26418	26442	3e-05	47.3
76900329	SNP6160	ttatgagtttatrtaaaagttcaaa	ML8X_scaffold_150	ttatgagtttatataaaagttcaaa	8	8		96	25	1	0	1	25	445781	445757	3e-05	47.3
76900371	SNP7002	agcatcctcattratggtctttgca	ML8X_scaffold_140	agcatcctcattgatggtctttgca	2	2		96	25	1	0	1	25	352813	352837	3e-05	47.3
76900670	SNP7005	tttctaagacttygtttccctaaaa	ML8X_scaffold_171	tttctaagacttcgtttccctaaaa	un	16	x	96	25	1	0	1	25	372034	372010	3e-05	47.3
76900400	SNP7010	tttcaatggatgmaaaataaaatag	ML8X_scaffold_177	tttcaatggatgcaaaataaaatag	11	11		96	25	1	0	1	25	543823	543847	3e-05	47.3
76900550	SNP7028	caaaggaagggtmaaaaatccaaat	ML8X_scaffold_1	caaaggaagggtcaaaaatccaaat	18	18		96	25	1	0	1	25	8849377	8849353	3e-05	47.3
76900703	SNP7030	taggttgatgctygaaagcatg	ML8X_scaffold_14	taggttgatgcttgaaagcatg	11	11		95.45	22	1	0	1	22	4365724	4365745	0.002	41.2
76900375	SNP7035	catcggttgaggygaagtcacaacc	ML8X_scaffold_22	catcggttgaggtgaagtcacaacc	1	1		96	25	1	0	1	25	3167258	3167282	3e-05	47.3
76900717	SNP7054	agatatctacccwatattgctaatc	ML8X_scaffold_140	agatatctaccctatattgctaatc	2	2		96	25	1	0	1	25	718932	718956	3e-05	47.3
76900344	SNP7055	ggctttcagcatrtaagtttgacta	ML8X_scaffold_1	ggctttcagcatataagtttgacta	18	18		96	25	1	0	1	25	492644	492620	3e-05	47.3
76900422	SNP7067	tggaggcctcaaragccatcaaggt	ML8X_scaffold_2427	tggaggcctcaagagccatcaaggt	un	7	x	96	25	1	0	1	25	4358	4334	3e-05	47.3
76900286	SNP7076	ctttcgattacayccttttgatgat	ML8X_scaffold_24	ctttcgattacatccttttgatgat	18	18		96	25	1	0	1	25	1480823	1480799	3e-05	47.3
/	SNP7079	agacacggactgyaaatatactgtt	ML8X_scaffold_63	agacacgaactgcaaatatactgtt	14	un	x	92	25	2	0	1	25	1574394	1574418	0.007	39.2
76900437	SNP7080	atttatagcctcrtcaaagtaaagt	ML8X_scaffold_550	atttatagcctcgtcaaagtaaagt	un	7	x	96	25	1	0	1	25	22250	22226	3e-05	47.3
76900379	SNP7087	aatgctcctgtcrttggttatagtt	ML8X_scaffold_106	aatgctcctgtcattggttatagtt	8	8		96	25	1	0	1	25	419953	419977	3e-05	47.3
76900333	SNP7090	ttccatgattttygagaatagcatt	ML8X_scaffold_40	ttccatgattttcgagaatagcatt	15	15		96	25	1	0	1	25	2182001	2181977	3e-05	47.3
76900664	SNP7103	gtaattgattgtktcatgaagaagc	ML8X_scaffold_76	gtaattgattgtgtcatgaagaagc	10	10		96	25	1	0	1	25	96227	96251	3e-05	47.3
76900546	SNP7116	atcccttcttaaytaattaaaaaat	ML8X_scaffold_49	atcccttcttaattaattaaaaaat	9	9		96	25	1	0	1	25	675973	675997	3e-05	47.3
76900456	SNP7118	gccaagacggtgmtagggcttgaag	ML8X_scaffold_60	gccaagacggtgatagggcttgaag	un	10	x	96	25	1	0	1	25	1030464	1030488	3e-05	47.3
76900261	SNP7126	tacatatgacatkaattgtgtttgg	ML8X_scaffold_160	tacatatgacattaattgtgtttgg	un	19	x	96	25	1	0	1	25	164630	164654	3e-05	47.3
76900274	SNP7130	ctaaagaagacgrttttttcaatca	ML8X_scaffold_15	ctaaagaagacggttttttcaatca	6	6		96	25	1	0	1	25	4014211	4014235	3e-05	47.3
76900535	SNP7133	tggttcaccgttyatccctaaccac	ML8X_scaffold_181	tggttcaccgtttatccctaaccac	13	13		96	25	1	0	1	25	626236	626212	3e-05	47.3
76900622	SNP7148	gtcacattagtcrtacctcaatcaa	ML8X_scaffold_3	gtcacattagtcgtacctcaatcaa	6	6		96	25	1	0	1	25	6517028	6517004	3e-05	47.3
76900736	SNP7153	tcttagatgttcwaggtaaatcttt	ML8X_scaffold_3	tcttagatgttctaggtaaatcttt	6	6		96	25	1	0	1	25	4133884	4133908	3e-05	47.3
76900447	SNP7161	atattttaccctmatgcttagaaat	ML8X_scaffold_121	atattttaccctaatgcttagaaat	18	18		96	25	1	0	1	25	632540	632516	3e-05	47.3
76900666	SNP7164	atagacaacctcrataaggagtaga	ML8X_scaffold_19	atagacaacctcgataaggagtaga	15	15		96	25	1	0	1	25	1723320	1723296	3e-05	47.3
76900362	SNP7165	tattcccttcctytccaatgggttc	ML8X_scaffold_41	tattcccttcctttccaatgggttc	8	8		96	25	1	0	1	25	413329	413353	3e-05	47.3
76900452	SNP7186	aattcacagctcrattcatctgtat	ML8X_scaffold_8	aattcacagctcaattcatctgtat	3	3		96	25	1	0	1	25	4334777	4334801	3e-05	47.3
76900603	SNP7193	gtaggtgtcatgrggagcatcagtg	ML8X_scaffold_10	gtaggtgtcatgaggagcatcagtg	16	16		96	25	1	0	1	25	1067346	1067370	3e-05	47.3
76900599	SNP7209	gaaagaaagactycatgaattcttt	ML8X_scaffold_118	gaaagaaagacttcatgaattcttt	11	11		96	25	1	0	1	25	850143	850119	3e-05	47.3
76900209	SNP7212	cttcatcaatccrgcctgccttaca	ML8X_scaffold_45	cttcatcaatccggcctgccttaca	13	13		96	25	1	0	1	25	382672	382696	3e-05	47.3
76900527	SNP7218	ctctctctctaamctcacaccacca	ML8X_scaffold_34	ctctctctctaaactcacaccacca	8	8		96	25	1	0	1	25	2481367	2481343	3e-05	47.3
76900708	SNP7230	ttttctgtagtawatttctcaactg	ML8X_scaffold_125	ttttctgtagtaaatttctcaactg	un	13	x	96	25	1	0	1	25	995469	995445	3e-05	47.3
76900218	SNP7233	aatttcctcttayatgtataaaccg	ML8X_scaffold_88	aatttcctcttatatgtataaaccg	8	8		96	25	1	0	1	25	1089621	1089645	3e-05	47.3
76900230	SNP7238	tttaccaaattcycaaaatatgaag	ML8X_scaffold_41	tttaccaaattcccaaaatatgaag	8	8		96	25	1	0	1	25	1531006	1530982	3e-05	47.3
76900634	SNP7241	tggataaagccaygttggtgtagat	ML8X_scaffold_199	tggataaagccatgttggtgtagat	3	3		96	25	1	0	1	25	446279	446303	3e-05	47.3
76900688	SNP7243	cttcaatgaattygctaactattca	ML8X_scaffold_87	cttcaatgaattcgctaactattca	un	6	x	96	25	1	0	1	25	982120	982144	3e-05	47.3
76900699	SNP7244	ttcaaatattttratatttgactcc	ML8X_scaffold_7	ttcaaatattttaatatttgactcc	9	9		96	25	1	0	1	25	5224236	5224260	3e-05	47.3
76900485	SNP7251	tatataggaatgmaataagtaggaa	ML8X_scaffold_37	tatataggaatgcaataagtaggaa	15	15		96	25	1	0	1	25	2603062	2603038	3e-05	47.3
76900579	SNP7259	tcaaaaataaagrtatagcataaaa	ML8X_scaffold_82	tcaaaaataaaggtatagcataaaa	15	15		96	25	1	0	1	25	1201573	1201597	3e-05	47.3
76900510	SNP7268	ttagattaatatwtacctactatca	ML8X_scaffold_33	ttagattaatatatacctactatca	9	9		96	25	1	0	1	25	2672686	2672662	3e-05	47.3
			ML8X_scaffold_33	ttagattaatatatacctactatca	9			96	25	1	0	1	25	2698826	2698802	3e-05	47.3
76900685	SNP7269	gtcagctggcagrggaagaggagtc	ML8X_scaffold_265	gtcagctggcaggggaagaggagtc	un	16	x	96	25	1	0	1	25	38718	38742	3e-05	47.3
76900291	SNP7276	gcaggcttgaacytaaaatgcagtg	ML8X_scaffold_3	gcaggcttgaacttaaaatgcagtg	6	6		96	25	1	0	1	25	9349442	9349466	3e-05	47.3
76900208	SNP7278	aatcttgaaaagmtttaagggaaac	ML8X_scaffold_141	aatcttgaaaagctttaagggaaac	un	9	x	96	25	1	0	1	25	350334	350358	3e-05	47.3
76900631	SNP7281	aacaaaaacaacrccactgatgaca	ML8X_scaffold_46	aacaaaaacaacaccactgatgaca	1	1		96	25	1	0	1	25	1650349	1650373	3e-05	47.3
76900357	SNP7290	catatcaaatggycccttaccttca	ML8X_scaffold_771	catatcaaatggccccttaccttca	un	10	x	96	25	1	0	1	25	28250	28274	3e-05	47.3
			ML8X_scaffold_1437	catatcaaatggccccttaccttca	un			96	25	1	0	1	25	4985	4961	3e-05	47.3
76900737	SNP7292	cccacattttgamcaacagcctgtt	ML8X_scaffold_98	cccacattttgaacaacagcctgtt	5	5		96	25	1	0	1	25	1037877	1037853	3e-05	47.3
76900600	SNP7301	tggaggacaaccraaagggatatga	ML8X_scaffold_39	tggaggacaaccaaaagggatatga	4	4		96	25	1	0	1	25	1129972	1129996	3e-05	47.3
76900624	SNP7305	gcttagactgttwtactatagaact	ML8X_scaffold_9	gcttagactgttttactatagaact	14	14		96	25	1	0	1	25	4898008	4897984	3e-05	47.3
76900295	SNP7311	gctgctccttatygtttctctaatt	ML8X_scaffold_142	gctgctccttattgtttctctaatt	un	19	x	96	25	1	0	1	25	350542	350566	3e-05	47.3
76900663	SNP7312	cattatttccaakttgaggcaccca	ML8X_scaffold_14	cattatttccaatttgaggcaccca	11	11		96	25	1	0	1	25	3280178	3280202	3e-05	47.3
76900443	SNP7316	acgggctgatttrcttgcctctcag	ML8X_scaffold_29	acgggctgatttgcttgcctctcag	8	8		96	25	1	0	1	25	282825	282801	3e-05	47.3
76900412	SNP8013	gagtgtctcgcgsagacatgtaact	ML8X_scaffold_8	gagtgtctcgcggagacatgtaact	3	3		96	25	1	0	1	25	3416271	3416247	3e-05	47.3
76900255	SNP8016	tgttaggacaagygcactaaactct	ML8X_scaffold_79	tgttaggacaagtgcactaaactct	un	10	x	96	25	1	0	1	25	354154	354178	3e-05	47.3
76900702	SNP8019	aaaccagagtgtrctaaggatgctg	ML8X_scaffold_50	aaactagagtgtactaaggatgctg	10	10		92	25	2	0	1	25	360913	360937	0.007	39.2
76900478	SNP8024	attttatgatgaktatatgggttgg	ML8X_scaffold_17	attttatgatgagtatatgggttgg	13	13		96	25	1	0	1	25	1912365	1912341	3e-05	47.3
76900387	SNP8030	ccgagttagtgartattgttttaca	ML8X_scaffold_8	ccgagttagtgaatattgttttaca	3	3		96	25	1	0	1	25	2885395	2885371	3e-05	47.3
76900713	SNP8046	agacaaagagtgkgtaccgttcctt	ML8X_scaffold_136	agacaaagagtgggtaccgttcctt	1	1		96	25	1	0	1	25	56365	56389	3e-05	47.3
76900493	SNP8048	catgacctagtcsttgtaaaattct	ML8X_scaffold_12	catgacctagtcgttgtaaaattct	17	17		96	25	1	0	1	25	3312914	3312890	3e-05	47.3
76900236	SNP8049	gttcaccttcaaytccgtatgagga	ML8X_scaffold_5	gttcaccttcaactccgtatgagga	1	1		96	25	1	0	1	25	7271469	7271445	3e-05	47.3
76900744	SNP8063	ttcatgaatgttrtattaagttctc	ML8X_scaffold_8	ttcatgaatgttatattaagttctc	3	3		96	25	1	0	1	25	3490306	3490330	3e-05	47.3
76900433	SNP8071	gaaaatcatggcrtgcagcttgagg	ML8X_scaffold_12	gaaaatcatggcgtgcagcttgagg	17	17		96	25	1	0	1	25	5057042	5057066	3e-05	47.3
76900298	SNP8075	tcctggtagtccwaagatggttaag	ML8X_scaffold_55	tcctggtagtccaaagatggttaag	un	3	x	96	25	1	0	1	25	1173773	1173797	3e-05	47.3
76900326	SNP8090	tgtagaaatatcyagttaaacaagt	ML8X_scaffold_67	tgtagaaatatctagttaaacaagt	5	5		96	25	1	0	1	25	200127	200103	3e-05	47.3
76900207	SNP8106	aaggataagaagygtcatttgcaat	ML8X_scaffold_91	aaggataagaagtgtcatttgcaat	un	16	x	96	25	1	0	1	25	840813	840837	3e-05	47.3
76900416	SNP8112	tgaagaagatccwcatagtctggca	ML8X_scaffold_133	tgaagaagatcctcatagtctggca	un	10	x	96	25	1	0	1	25	255937	255961	3e-05	47.3
76900363	SNP8113	gattccattgagyatgcagctgaag	ML8X_scaffold_137	gattccattgagcatgcagctgaag	18	18		96	25	1	0	1	25	919795	919771	3e-05	47.3
76900359	SNP8131	tgatattcaaaawttggtataactt	ML8X_scaffold_114	tgatattcaaaatttggtataactt	un	7	x	96	25	1	0	1	25	1188414	1188438	3e-05	47.3
76900289	SNP8143	ttaacatcaataygcaggactgttt	ML8X_scaffold_118	ttaacatcaatatgcaggactgttt	11	11		96	25	1	0	1	25	10875	10899	3e-05	47.3
76900613	SNP8145	atacatgtgcaamatcttcatgatg	ML8X_scaffold_17	atacatgtgcaaaatcttcatgatg	13	13		96	25	1	0	1	25	1448575	1448599	3e-05	47.3
76900389	SNP8159	tgtgggagtgtgkggggggactctg	ML8X_scaffold_75	tgtgggagtgtgtggggggactctg	1	un	x	96	25	1	0	1	25	1143968	1143944	3e-05	47.3
76900355	SNP8164	ggagacaagggtrgccctgaccagg	ML8X_scaffold_333	ggagacaagggtagccctgaccagg	4	4		96	25	1	0	1	25	38737	38761	3e-05	47.3
76900675	SNP8165	tggatttttccawaatttgttgaga	ML8X_scaffold_56	tggatttttccaaaatttgttgaga	11	11		96	25	1	0	1	25	2161901	2161925	3e-05	47.3
76900512	SNP8168	tgaaaaatatgasacacgacacttt	ML8X_scaffold_88	tgaaaaatatgagacacgacacttt	8	8		96	25	1	0	1	25	79310	79286	3e-05	47.3
76900693	SNP8193	tttccaaatttcwttgtgtttccaa	ML8X_scaffold_25	tttccaaatttcattgtgtttccaa	6	6		96	25	1	0	1	25	3180196	3180172	3e-05	47.3
76900461	SNP8194	ttgtttaagtttstttactttcagt	ML8X_scaffold_16	ttgtttaagtttgtttactttcagt	17	17		96	25	1	0	1	25	1863753	1863729	3e-05	47.3
76900581	SNP8197	tgtcagtatgaawgaaaaagtcttt	ML8X_scaffold_4	tgtcagtatgaaagaaaaagtcttt	19	19		96	25	1	0	1	25	1059087	1059063	3e-05	47.3
76900212	SNP6110	gcaaaagcacatyctttttttagaa	no hits	no hits		7
76900509	SNP7075	tgaaaaaatgatmaaaaagcaaagc	no hits	no hits		8
76900240	SNP7092	gacttgccataakttttttcatcac	no hits	no hits		2
76900293	SNP8115	tcttttttttacytttcctttttgt	no hits	no hits		3
§ = chromosomes from Jaillon et al. 2007 (http://www.genoscope.cns.fr/externe/GenomeBrowser/Vitis/)
* = NCBI ID from Pindo et al. 2008; it corresponds to the whole sequence surrounding the 25 bp targeted by SNPlex
^ = linkage groups from Velasco et al. 2007 (see http://genomics.research.iasma.it)
